# Supplementary material for: multicrispr: gRNA design for prime editing and parallel targeting of thousands of targets
Source: Life Sci Alliance. 2020 Sep 9;3(11):e202000757. doi: 10.26508/lsa.202000757 (PMC7494814; doi:10.26508/lsa.202000757)
Supplement: Supplementary file 2 [file LSA-2020-00757_TableS2.xlsx]

## Sheet: Sheet1
	spacers	transcripts
Brunello	77441	19114
Remove positive controls	76441	19114
Add (canonical) chromosome mappings	75463	18869
Add (unique) strand mappings	75244	18813
Extend cut sites to spacer ranges	75232	18810
Extend to smallest, fully enclosing exon	66696	18800
